# Supplementary material for: Association of Antimicrobial Susceptibility with Treatment Response in Mycobacterium avium complex Pulmonary Disease
Source: Pathogens. 2025 Nov 29;14(12):1218. doi: 10.3390/pathogens14121218 (PMC12736129; doi:10.3390/pathogens14121218)
Supplement: Supplementary file 1 [file pathogens-14-01218-s001.zip]

Archive with 1 entries (1 files):
- pathogens-3968030-supplementary.pdf
